# Supplementary material for: Different Regulatory Modes of Synechocystis sp. PCC 6803 in Response to Photosynthesis Inhibitory Conditions
Source: mSystems. 2021 Dec 7;6(6):e00943-21. doi: 10.1128/mSystems.00943-21 (PMC8651088; doi:10.1128/mSystems.00943-21)
Supplement: TABLE S5 [file msystems.00943-21-st005.xlsx]

## Sheet: TEP
Table S5. Identified transcript 3'-end positions (TEPs).
TEP ID	Position	Strand	Category	Associated gene ID
TEP-001	2296	+	P	SGL_RS01885
TEP-002	2957	-	P	SGL_RS01895
TEP-003	2985	-	S	SGL_RS01895
TEP-004	4182	-	I	SGL_RS01895
TEP-005	4241	-	I	SGL_RS01895
TEP-006	8357	+	S	SGL_RS01910
TEP-007	8379	+	P	SGL_RS01910
TEP-008	42688	-	I	SGL_RS02030
TEP-009	49776	-	P	SGL_RS02070
TEP-010	58611	-	I	SGL_RS02105
TEP-011	67233	-	I	SGL_RS02145
TEP-012	81540	-	P	SGL_RS02230
TEP-013	92616	+	P	SGL_RS02275
TEP-014	95260	+	P	SGL_RS02280
TEP-015	96258	-	P	SGL_RS02295
TEP-016	99380	+	U	SGL_RS02305
TEP-017	100756	-	P	SGL_RS02310
TEP-018	127167	+	P	SGL_RS02435
TEP-019	129936	-	P	SGL_RS02455
TEP-020	130293	+	P	SGL_RS02450
TEP-021	133805	-	A	SGL_RS02470
TEP-022	133864	+	P	SGL_RS02470
TEP-023	134188	+	P	SGL_RS02475
TEP-024	138220	+	S	SGL_RS02485
TEP-025	138241	+	P	SGL_RS02485
TEP-026	143959	+	P	SGL_RS02515
TEP-027	145736	+	U	SGL_RS02540
TEP-028	146700	+	P	SGL_RS02540
TEP-029	147893	-	P	SGL_RS02550
TEP-030	150107	-	I	SGL_RS02560
TEP-031	150410	-	I	SGL_RS02565
TEP-032	154104	+	P	SGL_RS02580
TEP-033	154743	+	P	SGL_RS02585
TEP-034	156694	-	P	SGL_RS02605
TEP-035	156739	+	P	SGL_RS02600
TEP-036	163406	-	I	SGL_RS02630
TEP-037	170496	+	U	SGL_RS02665
TEP-038	171886	-	P	SGL_RS02670
TEP-039	172952	-	P	SGL_RS02675
TEP-040	173274	-	I	SGL_RS02675
TEP-041	175780	-	I	SGL_RS02690
TEP-042	176213	-	P	SGL_RS02695
TEP-043	176458	-	I	SGL_RS02695
TEP-044	176595	-	P	SGL_RS02700
TEP-045	177730	-	I	SGL_RS02705
TEP-046	177978	-	I	SGL_RS02705
TEP-047	183925	+	S	SGL_RS02730
TEP-048	183932	+	P	SGL_RS02730
TEP-049	194860	+	P	SGL_RS02785
TEP-050	208459	-	P	SGL_RS02840
TEP-051	215433	-	P	SGL_RS02870
TEP-052	216169	-	P	SGL_RS02875
TEP-053	216207	-	S	SGL_RS02875
TEP-054	219360	-	I	SGL_RS02890
TEP-055	219782	-	P	SGL_RS02895
TEP-056	240170	+	A	SGL_RS02975
TEP-057	261829	+	P	SGL_RS03080
TEP-058	266619	-	P	SGL_RS03120
TEP-059	266647	-	S	SGL_RS03120
TEP-060	269789	-	I	SGL_RS03130
TEP-061	274451	-	P	SGL_RS03160
TEP-062	279442	-	P	SGL_RS03180
TEP-063	280041	-	P	SGL_RS03185
TEP-064	284823	-	A	SGL_RS03215
TEP-065	287953	+	P	SGL_RS03225
TEP-066	291283	+	P	SGL_RS03240
TEP-067	292780	+	P	SGL_RS03245
TEP-068	292822	-	I	SGL_RS03250
TEP-069	297374	-	P	SGL_RS03265
TEP-070	297936	-	U	SGL_RS03265
TEP-071	298742	-	U	SGL_RS03270
TEP-072	300972	+	P	SGL_RS03275
TEP-073	302589	+	P	SGL_RS03280
TEP-074	303761	+	P	SGL_RS03295
TEP-075	306918	+	P	SGL_RS03305
TEP-076	317045	-	P	SGL_RS03350
TEP-077	318993	+	P	SGL_RS03360
TEP-078	319852	-	A	SGL_RS03365
TEP-079	327124	+	I	SGL_RS03400
TEP-080	327743	+	P	SGL_RS03400
TEP-081	329061	-	I	SGL_RS03410
TEP-082	334502	-	P	SGL_RS03435
TEP-083	334541	+	P	SGL_RS03430
TEP-084	335199	-	I	SGL_RS03435
TEP-085	335738	-	P	SGL_RS03440
TEP-086	336283	-	P	SGL_RS03445
TEP-087	338363	-	P	SGL_RS03460
TEP-088	339070	-	P	SGL_RS03465
TEP-089	339657	-	P	SGL_RS03470
TEP-090	343771	+	P	SGL_RS03485
TEP-091	345398	-	P	SGL_RS03505
TEP-092	350932	+	P	SGL_RS03525
TEP-093	352073	+	I	SGL_RS03535
TEP-094	389265	+	P	SGL_RS03750
TEP-095	389941	-	I	SGL_RS03755
TEP-096	400631	-	P	SGL_RS03810
TEP-097	437378	+	P	SGL_RS03940
TEP-098	440787	+	A	SGL_RS03960
TEP-099	444014	+	P	SGL_RS03965
TEP-100	447749	+	P	SGL_RS03990
TEP-101	458305	-	P	SGL_RS04030
TEP-102	460095	-	P	SGL_RS04040
TEP-103	463795	+	P	SGL_RS04060
TEP-104	467285	+	I	SGL_RS04090
TEP-105	467352	+	P	SGL_RS04090
TEP-106	473011	+	P	SGL_RS04115
TEP-107	477453	-	P	SGL_RS04160
TEP-108	477610	-	S	SGL_RS04160
TEP-109	481850	+	A	SGL_RS04160
TEP-110	488827	-	A	SGL_RS04190
TEP-111	489794	+	I	SGL_RS04195
TEP-112	491079	+	U	SGL_RS04200
TEP-113	491996	+	I	SGL_RS04205
TEP-114	493439	-	A	SGL_RS04210
TEP-115	494806	+	P	SGL_RS04210
TEP-116	496172	+	P	SGL_RS04220
TEP-117	502289	+	S	SGL_RS04240
TEP-118	502354	+	P	SGL_RS04240
TEP-119	506158	-	P	SGL_RS04265
TEP-120	512561	+	P	SGL_RS04275
TEP-121	533037	+	P	SGL_RS04340
TEP-122	534985	-	A	SGL_RS04345
TEP-123	539127	-	P	SGL_RS04360
TEP-124	539169	+	P	SGL_RS04355
TEP-125	539386	+	A	SGL_RS04360
TEP-126	552947	-	P	SGL_RS04440
TEP-127	555101	+	P	SGL_RS04455
TEP-128	563503	+	P	SGL_RS04500
TEP-129	566030	+	U	SGL_RS04510
TEP-130	566835	-	P	SGL_RS04515
TEP-131	566891	-	S	SGL_RS04515
TEP-132	566912	+	P	SGL_RS04510
TEP-133	568740	-	I	SGL_RS04515
TEP-134	570891	+	I	SGL_RS04530
TEP-135	570979	+	I	SGL_RS04535
TEP-136	571410	+	P	SGL_RS04545
TEP-137	571632	-	A	SGL_RS04550
TEP-138	580541	-	A	SGL_RS04590
TEP-139	596397	+	P	SGL_RS04655
TEP-140	597212	+	I	SGL_RS04660
TEP-141	597320	+	P	SGL_RS04660
TEP-142	597378	+	S	SGL_RS04660
TEP-143	598642	+	P	SGL_RS04665
TEP-144	602932	+	A	SGL_RS04685
TEP-145	603370	-	P	SGL_RS04690
TEP-146	611049	+	U	SGL_RS04720
TEP-147	612912	+	P	SGL_RS04720
TEP-148	615158	-	P	SGL_RS04740
TEP-149	620494	+	P	SGL_RS04775
TEP-150	624103	-	P	SGL_RS04795
TEP-151	631374	-	I	SGL_RS04820
TEP-152	631758	-	P	SGL_RS04825
TEP-153	631778	-	S	SGL_RS04825
TEP-154	637565	+	P	SGL_RS04850
TEP-155	637859	-	P	SGL_RS04860
TEP-156	639338	+	A	SGL_RS04865
TEP-157	640384	-	I	SGL_RS04870
TEP-158	642092	+	P	SGL_RS04875
TEP-159	646460	-	A	SGL_RS04910
TEP-160	668695	-	P	SGL_RS04975
TEP-161	671905	+	U	SGL_RS04995
TEP-162	679629	+	P	SGL_RS05035
TEP-163	700041	+	I	SGL_RS05125
TEP-164	700968	-	P	SGL_RS05130
TEP-165	701058	-	S	SGL_RS05130
TEP-166	705270	+	P	SGL_RS05145
TEP-167	723708	-	S	SGL_RS05230
TEP-168	723897	-	P	SGL_RS05230
TEP-169	724412	-	P	SGL_RS05235
TEP-170	726178	+	A	SGL_RS05240
TEP-171	726303	-	P	SGL_RS05245
TEP-172	726939	-	P	SGL_RS05250
TEP-173	727630	-	U	SGL_RS05320
TEP-174	728654	+	P	SGL_RS05255
TEP-175	729553	+	P	SGL_RS05260
TEP-176	729974	+	P	SGL_RS05265
TEP-177	733482	+	P	SGL_RS05285
TEP-178	734480	+	P	SGL_RS05290
TEP-179	736301	+	P	SGL_RS05300
TEP-180	736577	+	A	SGL_RS05305
TEP-181	738464	+	A	SGL_RS05310
TEP-182	753591	-	A	SGL_RS05395
TEP-183	760993	-	A	SGL_RS05420
TEP-184	761292	+	P	SGL_RS05420
TEP-185	768186	+	I	SGL_RS05445
TEP-186	769036	+	P	SGL_RS05450
TEP-187	771932	-	A	SGL_RS05470
TEP-188	776447	-	P	SGL_RS05495
TEP-189	794334	+	P	SGL_RS05550
TEP-190	810889	+	P	SGL_RS05620
TEP-191	811912	-	A	SGL_RS05630
TEP-192	816226	+	P	SGL_RS05645
TEP-193	817902	-	S	SGL_RS05660
TEP-194	817954	-	P	SGL_RS05660
TEP-195	818009	-	I	SGL_RS05660
TEP-196	818414	-	I	SGL_RS05660
TEP-197	818892	-	I	SGL_RS05660
TEP-198	820007	-	P	SGL_RS05665
TEP-199	820020	-	S	SGL_RS05665
TEP-200	821378	-	P	SGL_RS05670
TEP-201	823551	+	P	SGL_RS05685
TEP-202	824081	-	P	SGL_RS05695
TEP-203	824280	-	I	SGL_RS05695
TEP-204	826509	-	P	SGL_RS05710
TEP-205	830183	-	P	SGL_RS05740
TEP-206	830230	-	I	SGL_RS05740
TEP-207	830612	-	P	SGL_RS05745
TEP-208	832293	-	P	SGL_RS05760
TEP-209	832343	-	S	SGL_RS05760
TEP-210	833354	-	I	SGL_RS05760
TEP-211	834046	-	I	SGL_RS05765
TEP-212	835836	-	P	SGL_RS05785
TEP-213	838366	-	I	SGL_RS05815
TEP-214	838665	-	P	SGL_RS05820
TEP-215	843672	+	P	SGL_RS05855
TEP-216	843740	+	S	SGL_RS05855
TEP-217	845891	-	P	SGL_RS05875
TEP-218	850656	+	P	SGL_RS05895
TEP-219	851642	+	P	SGL_RS05900
TEP-220	853385	-	S	SGL_RS05925
TEP-221	853451	-	P	SGL_RS05925
TEP-222	857490	-	P	SGL_RS05930
TEP-223	860834	-	I	SGL_RS05930
TEP-224	860904	-	P	SGL_RS05935
TEP-225	861837	-	P	SGL_RS05940
TEP-226	867584	+	A	SGL_RS05955
TEP-227	868205	+	A	SGL_RS05955
TEP-228	873286	-	P	SGL_RS05965
TEP-229	879756	+	I	SGL_RS06000
TEP-230	880128	+	S	SGL_RS06000
TEP-231	880148	+	P	SGL_RS06000
TEP-232	886228	+	U	SGL_RS06030
TEP-233	887700	+	U	SGL_RS06035
TEP-234	888181	+	P	SGL_RS06035
TEP-235	890656	+	P	SGL_RS06045
TEP-236	891158	+	P	SGL_RS06050
TEP-237	900197	-	A	SGL_RS06080
TEP-238	902940	-	P	SGL_RS06095
TEP-239	908445	+	P	SGL_RS06120
TEP-240	913151	+	U	SGL_RS06145
TEP-241	913961	+	P	SGL_RS06145
TEP-242	915634	+	P	SGL_RS06165
TEP-243	915862	+	I	SGL_RS06170
TEP-244	917374	+	S	SGL_RS06170
TEP-245	917409	+	P	SGL_RS06170
TEP-246	922703	-	P	SGL_RS06195
TEP-247	923290	-	P	SGL_RS06200
TEP-248	925848	-	I	SGL_RS06215
TEP-249	941757	+	I	SGL_RS06305
TEP-250	942249	+	I	SGL_RS06305
TEP-251	943994	+	S	SGL_RS06305
TEP-252	944025	+	P	SGL_RS06305
TEP-253	944180	+	U	SGL_RS06310
TEP-254	946442	+	P	SGL_RS06310
TEP-255	947852	+	A	SGL_RS06320
TEP-256	950724	+	A	SGL_RS06330
TEP-257	954392	-	P	SGL_RS06345
TEP-258	955470	-	U	SGL_RS06345
TEP-259	957993	+	U	SGL_RS06365
TEP-260	960110	+	P	SGL_RS06365
TEP-261	970798	-	P	SGL_RS06410
TEP-262	975522	+	P	SGL_RS06425
TEP-263	983033	+	I	SGL_RS06470
TEP-264	983626	+	P	SGL_RS06475
TEP-265	984488	+	P	SGL_RS06480
TEP-266	993631	+	A	SGL_RS06530
TEP-267	1012298	-	S	SGL_RS06610
TEP-268	1012399	-	P	SGL_RS06610
TEP-269	1013015	-	P	SGL_RS06615
TEP-270	1031142	+	P	SGL_RS06690
TEP-271	1032145	+	I	SGL_RS06695
TEP-272	1032492	-	A	SGL_RS06695
TEP-273	1042970	+	P	SGL_RS06740
TEP-274	1044387	-	P	SGL_RS06755
TEP-275	1047741	-	A	SGL_RS06770
TEP-276	1048292	-	P	SGL_RS06775
TEP-277	1051081	+	P	SGL_RS06795
TEP-278	1052233	+	P	SGL_RS06800
TEP-279	1052980	+	P	SGL_RS06805
TEP-280	1058512	+	P	SGL_RS06840
TEP-281	1061995	-	P	SGL_RS06865
TEP-282	1062189	+	P	SGL_RS06860
TEP-283	1065167	-	I	SGL_RS06865
TEP-284	1084233	+	A	SGL_RS06940
TEP-285	1090280	-	A	SGL_RS06955
TEP-286	1091527	-	P	SGL_RS06970
TEP-287	1095188	-	P	SGL_RS06990
TEP-288	1095224	-	S	SGL_RS06990
TEP-289	1097072	+	U	SGL_RS07010
TEP-290	1097200	-	A	SGL_RS07010
TEP-291	1097323	+	I	SGL_RS07010
TEP-292	1098185	+	P	SGL_RS07010
TEP-293	1116219	-	P	SGL_RS07095
TEP-294	1116242	-	S	SGL_RS07095
TEP-295	1117081	+	U	SGL_RS07100
TEP-296	1123318	-	P	SGL_RS07120
TEP-297	1127802	+	A	SGL_RS07125
TEP-298	1132374	+	P	SGL_RS07135
TEP-299	1135330	+	U	SGL_RS07155
TEP-300	1135664	+	P	SGL_RS07155
TEP-301	1137305	+	P	SGL_RS07160
TEP-302	1138776	+	P	SGL_RS07170
TEP-303	1142414	-	P	SGL_RS07190
TEP-304	1144846	+	I	SGL_RS07200
TEP-305	1148218	+	P	SGL_RS07215
TEP-306	1164980	-	P	SGL_RS07315
TEP-307	1166963	-	P	SGL_RS07325
TEP-308	1167011	-	S	SGL_RS07325
TEP-309	1184486	-	P	SGL_RS07375
TEP-310	1196658	-	A	SGL_RS07435
TEP-311	1196716	+	I	SGL_RS07435
TEP-312	1211582	-	P	SGL_RS07505
TEP-313	1227955	-	U	SGL_RS07595
TEP-314	1229772	-	P	SGL_RS07610
TEP-315	1232223	-	P	SGL_RS07625
TEP-316	1237409	-	P	SGL_RS07655
TEP-317	1239810	-	A	SGL_RS07665
TEP-318	1245886	+	P	SGL_RS07700
TEP-319	1247637	+	I	SGL_RS07710
TEP-320	1253199	-	P	SGL_RS07730
TEP-321	1258293	-	P	SGL_RS07760
TEP-322	1260810	-	I	SGL_RS07765
TEP-323	1268106	-	P	SGL_RS07800
TEP-324	1271750	-	A	SGL_RS07815
TEP-325	1272015	-	S	SGL_RS07820
TEP-326	1272130	-	P	SGL_RS07820
TEP-327	1285318	-	A	SGL_RS07880
TEP-328	1286023	+	P	SGL_RS07880
TEP-329	1289257	-	P	SGL_RS07900
TEP-330	1295478	-	P	SGL_RS07935
TEP-331	1296925	-	P	SGL_RS07945
TEP-332	1296945	-	S	SGL_RS07945
TEP-333	1296987	-	S	SGL_RS07945
TEP-334	1303158	-	P	SGL_RS07980
TEP-335	1318627	-	P	SGL_RS08040
TEP-336	1319460	-	P	SGL_RS08045
TEP-337	1324743	-	P	SGL_RS08075
TEP-338	1329236	+	P	SGL_RS08095
TEP-339	1335441	+	P	SGL_RS08125
TEP-340	1347388	-	P	SGL_RS08200
TEP-341	1350001	-	U	SGL_RS08205
TEP-342	1353439	-	P	SGL_RS08225
TEP-343	1353672	+	P	SGL_RS08220
TEP-344	1356462	-	P	SGL_RS08240
TEP-345	1365472	-	U	SGL_RS08275
TEP-346	1393595	+	P	SGL_RS08410
TEP-347	1396226	-	P	SGL_RS08430
TEP-348	1397689	+	P	SGL_RS08435
TEP-349	1399259	+	P	SGL_RS08440
TEP-350	1400363	-	P	SGL_RS08450
TEP-351	1400630	+	A	SGL_RS08450
TEP-352	1413766	+	P	SGL_RS08525
TEP-353	1422154	+	P	SGL_RS08560
TEP-354	1422300	+	S	SGL_RS08560
TEP-355	1422336	-	P	SGL_RS08565
TEP-356	1427500	-	I	SGL_RS08565
TEP-357	1427753	-	U	SGL_RS08565
TEP-358	1428074	-	P	SGL_RS08570
TEP-359	1428843	-	I	SGL_RS08570
TEP-360	1430729	+	I	SGL_RS08580
TEP-361	1430906	+	P	SGL_RS08580
TEP-362	1431040	+	I	SGL_RS08585
TEP-363	1431520	+	P	SGL_RS08585
TEP-364	1431960	-	P	SGL_RS08595
TEP-365	1431990	+	P	SGL_RS08590
TEP-366	1432940	-	P	SGL_RS08600
TEP-367	1437245	+	P	SGL_RS08615
TEP-368	1439461	-	P	SGL_RS08630
TEP-369	1439488	+	P	SGL_RS08625
TEP-370	1459998	-	P	SGL_RS08705
TEP-371	1468773	-	P	SGL_RS08750
TEP-372	1472021	+	S	SGL_RS08770
TEP-373	1472082	+	P	SGL_RS08770
TEP-374	1476768	+	P	SGL_RS08785
TEP-375	1510935	-	A	SGL_RS08920
TEP-376	1515292	-	P	SGL_RS08950
TEP-377	1518209	+	I	SGL_RS08965
TEP-378	1518211	+	A	SGL_RS08965
TEP-379	1519868	-	P	SGL_RS08975
TEP-380	1521002	-	I	SGL_RS08975
TEP-381	1523436	-	P	SGL_RS08995
TEP-382	1523440	+	P	SGL_RS08990
TEP-383	1523778	-	P	SGL_RS09000
TEP-384	1536014	-	P	SGL_RS09055
TEP-385	1550790	+	P	SGL_RS09105
TEP-386	1558894	-	P	SGL_RS09160
TEP-387	1558930	-	S	SGL_RS09160
TEP-388	1561520	+	P	SGL_RS09170
TEP-389	1578021	-	A	SGL_RS09230
TEP-390	1589316	-	P	SGL_RS09285
TEP-391	1592848	+	P	SGL_RS09300
TEP-392	1598869	-	P	SGL_RS09330
TEP-393	1599040	+	P	SGL_RS09325
TEP-394	1602278	+	P	SGL_RS09340
TEP-395	1608064	+	S	SGL_RS09370
TEP-396	1608087	+	P	SGL_RS09370
TEP-397	1643385	-	P	SGL_RS09595
TEP-398	1658393	+	P	SGL_RS09660
TEP-399	1658446	-	P	SGL_RS09665
TEP-400	1658465	-	S	SGL_RS09665
TEP-401	1668439	+	S	SGL_RS09705
TEP-402	1668471	+	P	SGL_RS09705
TEP-403	1669014	+	S	SGL_RS09705
TEP-404	1669040	+	P	SGL_RS09710
TEP-405	1672049	+	P	SGL_RS09720
TEP-406	1681524	-	A	SGL_RS09775
TEP-407	1687236	-	P	SGL_RS09805
TEP-408	1687615	-	I	SGL_RS09810
TEP-409	1694184	+	A	SGL_RS09850
TEP-410	1695681	-	P	SGL_RS09860
TEP-411	1704311	+	U	SGL_RS09915
TEP-412	1712434	-	P	SGL_RS09950
TEP-413	1712499	+	P	SGL_RS09945
TEP-414	1719298	-	P	SGL_RS09980
TEP-415	1721250	-	P	SGL_RS10000
TEP-416	1722050	-	P	SGL_RS10005
TEP-417	1743389	+	P	SGL_RS10110
TEP-418	1747496	+	P	SGL_RS10130
TEP-419	1748928	-	U	SGL_RS10135
TEP-420	1748997	-	U	SGL_RS10135
TEP-421	1749066	+	U	SGL_RS10140
TEP-422	1751205	-	P	SGL_RS10150
TEP-423	1752741	-	P	SGL_RS10160
TEP-424	1757567	-	P	SGL_RS10195
TEP-425	1767581	+	I	SGL_RS10230
TEP-426	1768068	+	I	SGL_RS10230
TEP-427	1768325	+	P	SGL_RS10230
TEP-428	1775987	-	P	SGL_RS10265
TEP-429	1781123	+	P	SGL_RS10285
TEP-430	1790094	+	P	SGL_RS10320
TEP-431	1795103	-	P	SGL_RS10345
TEP-432	1806672	-	P	SGL_RS10395
TEP-433	1806692	-	S	SGL_RS10395
TEP-434	1815016	+	A	SGL_RS10425
TEP-435	1818847	-	P	SGL_RS10440
TEP-436	1820036	-	U	SGL_RS10440
TEP-437	1823792	+	P	SGL_RS10475
TEP-438	1826127	-	A	SGL_RS10490
TEP-439	1827728	+	P	SGL_RS10505
TEP-440	1828909	+	P	SGL_RS10510
TEP-441	1829341	-	P	SGL_RS10520
TEP-442	1829564	+	P	SGL_RS10515
TEP-443	1830410	-	I	SGL_RS10520
TEP-444	1835600	+	P	SGL_RS10555
TEP-445	1842617	-	P	SGL_RS10590
TEP-446	1848713	-	P	SGL_RS10625
TEP-447	1856046	+	P	SGL_RS10640
TEP-448	1871097	+	P	SGL_RS10700
TEP-449	1873556	-	P	SGL_RS10720
TEP-450	1875077	+	U	SGL_RS10725
TEP-451	1875494	+	S	SGL_RS10725
TEP-452	1875533	+	P	SGL_RS10725
TEP-453	1876941	+	P	SGL_RS10735
TEP-454	1889820	-	P	SGL_RS10800
TEP-455	1895448	-	P	SGL_RS10825
TEP-456	1910562	+	I	SGL_RS10895
TEP-457	1914756	-	P	SGL_RS10920
TEP-458	1918757	-	P	SGL_RS10935
TEP-459	1919376	-	P	SGL_RS10940
TEP-460	1923136	+	P	SGL_RS10955
TEP-461	1927827	+	P	SGL_RS10985
TEP-462	1934236	-	P	SGL_RS11020
TEP-463	1939811	-	P	SGL_RS11055
TEP-464	1945477	+	P	SGL_RS11075
TEP-465	1947224	-	P	SGL_RS11085
TEP-466	1954821	+	I	SGL_RS11105
TEP-467	1958206	+	P	SGL_RS11125
TEP-468	1958539	+	S	SGL_RS11130
TEP-469	1958554	+	P	SGL_RS11130
TEP-470	1966085	-	P	SGL_RS11170
TEP-471	1969352	-	U	SGL_RS11170
TEP-472	1973494	-	P	SGL_RS11200
TEP-473	1973527	-	S	SGL_RS11200
TEP-474	1974978	+	U	SGL_RS11205
TEP-475	1975231	-	S	SGL_RS11210
TEP-476	1975462	-	P	SGL_RS11210
TEP-477	1975622	+	P	SGL_RS11205
TEP-478	1976912	+	P	SGL_RS11215
TEP-479	1982395	+	P	SGL_RS11240
TEP-480	1982427	+	I	SGL_RS11245
TEP-481	1997396	-	P	SGL_RS11295
TEP-482	1997919	-	U	SGL_RS11295
TEP-483	2023072	+	P	SGL_RS11420
TEP-484	2026624	+	P	SGL_RS11445
TEP-485	2033058	+	P	SGL_RS11475
TEP-486	2033270	+	I	SGL_RS11480
TEP-487	2034926	+	P	SGL_RS11485
TEP-488	2036646	-	A	SGL_RS11495
TEP-489	2040195	-	P	SGL_RS11520
TEP-490	2046931	+	U	SGL_RS11550
TEP-491	2047416	-	P	SGL_RS11555
TEP-492	2047440	+	S	SGL_RS11550
TEP-493	2047463	+	P	SGL_RS11550
TEP-494	2048030	+	A	SGL_RS11555
TEP-495	2048083	-	P	SGL_RS11560
TEP-496	2065629	+	P	SGL_RS11615
TEP-497	2065908	-	P	SGL_RS11625
TEP-498	2067109	-	U	SGL_RS11625
TEP-499	2068736	-	P	SGL_RS11635
TEP-500	2068841	+	P	SGL_RS11630
TEP-501	2071430	+	P	SGL_RS11645
TEP-502	2082819	+	P	SGL_RS11695
TEP-503	2086215	-	P	SGL_RS11735
TEP-504	2088062	-	P	SGL_RS11750
TEP-505	2097360	-	I	SGL_RS11800
TEP-506	2100367	+	S	SGL_RS11810
TEP-507	2100402	+	P	SGL_RS11810
TEP-508	2128686	+	P	SGL_RS11920
TEP-509	2131538	-	P	SGL_RS11935
TEP-510	2132198	-	P	SGL_RS11940
TEP-511	2139699	+	I	SGL_RS11980
TEP-512	2140560	+	P	SGL_RS11980
TEP-513	2145910	-	P	SGL_RS12005
TEP-514	2146393	-	I	SGL_RS12005
TEP-515	2148195	+	P	SGL_RS12015
TEP-516	2152077	-	P	SGL_RS12045
TEP-517	2152909	+	U	SGL_RS12050
TEP-518	2154012	+	P	SGL_RS12050
TEP-519	2156458	-	P	SGL_RS12070
TEP-520	2163128	-	A	SGL_RS12090
TEP-521	2182096	+	P	SGL_RS12140
TEP-522	2192909	+	A	SGL_RS12175
TEP-523	2206533	+	P	SGL_RS12225
TEP-524	2207264	+	P	SGL_RS12230
TEP-525	2224727	-	P	SGL_RS12315
TEP-526	2225160	-	P	SGL_RS12320
TEP-527	2231635	+	U	SGL_RS12350
TEP-528	2250583	+	P	SGL_RS12455
TEP-529	2251589	-	P	SGL_RS12465
TEP-530	2253867	+	P	SGL_RS12470
TEP-531	2258049	+	P	SGL_RS12485
TEP-532	2262686	+	P	SGL_RS12500
TEP-533	2262718	-	P	SGL_RS12505
TEP-534	2264478	-	P	SGL_RS12515
TEP-535	2265156	-	P	SGL_RS12525
TEP-536	2269034	-	P	SGL_RS12540
TEP-537	2270303	-	U	SGL_RS12540
TEP-538	2281467	+	P	SGL_RS12580
TEP-539	2284509	-	S	SGL_RS12600
TEP-540	2284686	-	P	SGL_RS12600
TEP-541	2287237	-	P	SGL_RS12620
TEP-542	2289598	+	P	SGL_RS12625
TEP-543	2290482	+	P	SGL_RS12635
TEP-544	2290970	+	P	SGL_RS12640
TEP-545	2293105	+	I	SGL_RS12650
TEP-546	2294967	+	P	SGL_RS12650
TEP-547	2295239	+	I	SGL_RS12655
TEP-548	2298522	-	P	SGL_RS12665
TEP-549	2303345	+	P	SGL_RS12690
TEP-550	2304586	+	S	SGL_RS12700
TEP-551	2304630	+	P	SGL_RS12700
TEP-552	2305706	+	A	SGL_RS12705
TEP-553	2312569	-	P	SGL_RS12750
TEP-554	2317072	-	P	SGL_RS12760
TEP-555	2330038	-	P	SGL_RS12810
TEP-556	2337226	+	P	SGL_RS12840
TEP-557	2347340	+	P	SGL_RS12870
TEP-558	2347380	+	S	SGL_RS12870
TEP-559	2350045	-	P	SGL_RS12880
TEP-560	2375458	+	P	SGL_RS12920
TEP-561	2375584	+	I	SGL_RS12925
TEP-562	2376451	+	I	SGL_RS12925
TEP-563	2377625	+	P	SGL_RS12930
TEP-564	2383710	-	P	SGL_RS12965
TEP-565	2383763	-	S	SGL_RS12965
TEP-566	2387278	-	P	SGL_RS12985
TEP-567	2394200	+	P	SGL_RS13015
TEP-568	2404516	-	P	SGL_RS13065
TEP-569	2404539	-	S	SGL_RS13065
TEP-570	2404561	+	P	SGL_RS13060
TEP-571	2404994	-	P	SGL_RS13070
TEP-572	2407380	-	P	SGL_RS13090
TEP-573	2412449	+	I	SGL_RS13115
TEP-574	2412729	-	P	SGL_RS13120
TEP-575	2413342	-	I	SGL_RS13120
TEP-576	2413937	-	I	SGL_RS13120
TEP-577	2414823	+	P	SGL_RS13125
TEP-578	2422397	+	A	SGL_RS13170
TEP-579	2422729	-	P	SGL_RS13175
TEP-580	2429067	+	I	SGL_RS13205
TEP-581	2429462	+	P	SGL_RS13205
TEP-582	2437533	+	A	SGL_RS13240
TEP-583	2437917	-	P	SGL_RS13245
TEP-584	2438858	-	U	SGL_RS13245
TEP-585	2465121	+	S	SGL_RS13365
TEP-586	2465157	+	P	SGL_RS13365
TEP-587	2466344	-	P	SGL_RS13375
TEP-588	2470493	-	P	SGL_RS13385
TEP-589	2470741	-	I	SGL_RS13385
TEP-590	2471831	-	P	SGL_RS13390
TEP-591	2476595	+	I	SGL_RS13405
TEP-592	2478346	+	U	SGL_RS13415
TEP-593	2478453	+	I	SGL_RS13415
TEP-594	2479272	+	I	SGL_RS13415
TEP-595	2479860	+	P	SGL_RS13415
TEP-596	2480886	+	P	SGL_RS13425
TEP-597	2484811	-	P	SGL_RS13450
TEP-598	2484828	-	S	SGL_RS13450
TEP-599	2487978	+	P	SGL_RS13460
TEP-600	2490130	+	U	SGL_RS13475
TEP-601	2504372	+	U	SGL_RS13520
TEP-602	2506162	+	P	SGL_RS13520
TEP-603	2507155	-	P	SGL_RS13530
TEP-604	2511441	-	P	SGL_RS13555
TEP-605	2525600	-	P	SGL_RS13610
TEP-606	2526244	-	U	SGL_RS13610
TEP-607	2530960	+	P	SGL_RS13625
TEP-608	2538894	-	P	SGL_RS13680
TEP-609	2543571	-	P	SGL_RS13700
TEP-610	2547934	-	P	SGL_RS13725
TEP-611	2561363	-	P	SGL_RS13795
TEP-612	2575879	-	U	SGL_RS13860
TEP-613	2579201	-	P	SGL_RS13890
TEP-614	2579252	+	P	SGL_RS13885
TEP-615	2580563	-	P	SGL_RS13900
TEP-616	2588843	-	P	SGL_RS13945
TEP-617	2595166	-	P	SGL_RS13970
TEP-618	2597695	-	P	SGL_RS13980
TEP-619	2604602	+	P	SGL_RS14010
TEP-620	2610122	-	A	SGL_RS14035
TEP-621	2612846	+	U	SGL_RS14045
TEP-622	2612944	+	I	SGL_RS14045
TEP-623	2613413	-	P	SGL_RS14050
TEP-624	2613454	+	P	SGL_RS14045
TEP-625	2617958	+	P	SGL_RS14075
TEP-626	2625625	+	P	SGL_RS14110
TEP-627	2629194	-	P	SGL_RS14135
TEP-628	2632042	-	P	SGL_RS14155
TEP-629	2640604	-	P	SGL_RS14200
TEP-630	2645216	-	P	SGL_RS14225
TEP-631	2645253	+	P	SGL_RS14220
TEP-632	2647154	-	P	SGL_RS14240
TEP-633	2650185	-	P	SGL_RS14245
TEP-634	2655169	+	P	SGL_RS14260
TEP-635	2665998	+	U	SGL_RS14320
TEP-636	2699428	-	A	SGL_RS14470
TEP-637	2707806	+	P	SGL_RS14495
TEP-638	2708195	-	P	SGL_RS14500
TEP-639	2724638	+	U	SGL_RS14575
TEP-640	2725061	+	I	SGL_RS14575
TEP-641	2725186	+	P	SGL_RS14575
TEP-642	2725621	+	I	SGL_RS14580
TEP-643	2726170	+	P	SGL_RS14580
TEP-644	2727021	-	A	SGL_RS14595
TEP-645	2728709	-	P	SGL_RS14600
TEP-646	2730587	+	U	SGL_RS14605
TEP-647	2768819	+	P	SGL_RS14770
TEP-648	2770760	+	P	SGL_RS14775
TEP-649	2781029	+	I	SGL_RS14825
TEP-650	2781113	+	P	SGL_RS14825
TEP-651	2781284	+	S	SGL_RS14825
TEP-652	2791751	+	P	SGL_RS14855
TEP-653	2798435	+	P	SGL_RS14905
TEP-654	2798587	+	U	SGL_RS14910
TEP-655	2801066	-	P	SGL_RS14920
TEP-656	2801101	+	P	SGL_RS14915
TEP-657	2807137	-	P	SGL_RS14955
TEP-658	2807176	+	P	SGL_RS14950
TEP-659	2822475	-	P	SGL_RS15040
TEP-660	2823640	-	A	SGL_RS15045
TEP-661	2825949	+	P	SGL_RS15055
TEP-662	2831741	+	P	SGL_RS15080
TEP-663	2832776	-	A	SGL_RS15085
TEP-664	2833193	+	P	SGL_RS15085
TEP-665	2850287	+	P	SGL_RS15155
TEP-666	2860050	+	P	SGL_RS15190
TEP-667	2861974	-	P	SGL_RS15210
TEP-668	2862425	-	U	SGL_RS15210
TEP-669	2870840	+	P	SGL_RS15240
TEP-670	2871484	-	U	SGL_RS15245
TEP-671	2876573	-	P	SGL_RS15270
TEP-672	2884929	+	P	SGL_RS15305
TEP-673	2885814	+	P	SGL_RS15310
TEP-674	2886125	+	U	SGL_RS15315
TEP-675	2887578	+	U	SGL_RS15320
TEP-676	2887740	+	I	SGL_RS15320
TEP-677	2888857	+	I	SGL_RS15320
TEP-678	2889177	-	P	SGL_RS15325
TEP-679	2889218	+	P	SGL_RS15320
TEP-680	2924727	+	U	SGL_RS15495
TEP-681	2925955	+	P	SGL_RS15495
TEP-682	2938496	-	P	SGL_RS15555
TEP-683	2940367	-	P	SGL_RS15565
TEP-684	2950431	+	P	SGL_RS15605
TEP-685	2961433	+	I	SGL_RS15650
TEP-686	2961512	+	P	SGL_RS15650
TEP-687	2969555	-	P	SGL_RS15695
TEP-688	2971228	-	P	SGL_RS15700
TEP-689	2973257	+	P	SGL_RS15705
TEP-690	2983650	-	P	SGL_RS15750
TEP-691	2984617	-	I	SGL_RS15750
TEP-692	2984948	+	U	SGL_RS15760
TEP-693	2994189	+	P	SGL_RS15795
TEP-694	2999175	+	U	SGL_RS15825
TEP-695	3000762	+	P	SGL_RS15825
TEP-696	3014218	+	P	SGL_RS15890
TEP-697	3039003	+	I	SGL_RS15985
TEP-698	3060406	-	P	SGL_RS16090
TEP-699	3063220	-	A	SGL_RS16100
TEP-700	3063408	-	P	SGL_RS16105
TEP-701	3116438	-	P	SGL_RS16355
TEP-702	3116707	-	U	SGL_RS16355
TEP-703	3138656	-	S	SGL_RS16445
TEP-704	3138687	-	P	SGL_RS16445
TEP-705	3139990	-	P	SGL_RS16450
TEP-706	3152238	-	P	SGL_RS16490
TEP-707	3157881	-	P	SGL_RS16520
TEP-708	3158239	+	P	SGL_RS16515
TEP-709	3180316	-	P	SGL_RS16600
TEP-710	3181545	-	P	SGL_RS16605
TEP-711	3182032	-	U	SGL_RS16605
TEP-712	3199894	+	P	SGL_RS16675
TEP-713	3205670	-	P	SGL_RS16710
TEP-714	3212786	-	A	SGL_RS16735
TEP-715	3226661	+	A	SGL_RS16800
TEP-716	3230793	+	I	SGL_RS16825
TEP-717	3230948	+	P	SGL_RS16825
TEP-718	3232959	-	P	SGL_RS16845
TEP-719	3246287	-	P	SGL_RS16915
TEP-720	3246385	-	S	SGL_RS16915
TEP-721	3247840	-	U	SGL_RS16915
TEP-722	3252960	+	P	SGL_RS16930
TEP-723	3257015	-	S	SGL_RS16950
TEP-724	3257604	-	P	SGL_RS16950
TEP-725	3259979	-	P	SGL_RS16955
TEP-726	3267024	-	P	SGL_RS16985
TEP-727	3278021	-	P	SGL_RS17045
TEP-728	3278419	-	I	SGL_RS17045
TEP-729	3278784	-	I	SGL_RS17045
TEP-730	3282108	-	P	SGL_RS17065
TEP-731	3282312	+	P	SGL_RS17060
TEP-732	3284185	-	P	SGL_RS17080
TEP-733	3284246	-	S	SGL_RS17080
TEP-734	3294730	+	P	SGL_RS17115
TEP-735	3305516	+	P	SGL_RS17175
TEP-736	3305643	+	S	SGL_RS17175
TEP-737	3308582	-	I	SGL_RS17180
TEP-738	3313925	+	I	SGL_RS17200
TEP-739	3315808	+	P	SGL_RS17200
TEP-740	3317199	-	P	SGL_RS17210
TEP-741	3317643	-	P	SGL_RS17215
TEP-742	3324614	+	P	SGL_RS17245
TEP-743	3331035	-	A	SGL_RS17275
TEP-744	3335047	+	P	SGL_RS17290
TEP-745	3338644	+	P	SGL_RS17300
TEP-746	3345691	-	I	SGL_RS17335
TEP-747	3345747	-	I	SGL_RS17335
TEP-748	3351339	+	P	SGL_RS17360
TEP-749	3354162	-	P	SGL_RS17380
TEP-750	3358875	-	U	SGL_RS17380
TEP-751	3361916	-	U	SGL_RS17390
TEP-752	3367289	-	U	SGL_RS17505
TEP-753	3383269	-	S	SGL_RS17500
TEP-754	3383473	-	P	SGL_RS17500
TEP-755	3385759	+	I	SGL_RS17510
TEP-756	3387958	-	P	SGL_RS17525
TEP-757	3391563	-	P	SGL_RS17545
TEP-758	3391982	-	I	SGL_RS17545
TEP-759	3398633	-	I	SGL_RS17570
TEP-760	3398718	+	A	SGL_RS17570
TEP-761	3398840	+	U	SGL_RS17575
TEP-762	3399347	+	P	SGL_RS17575
TEP-763	3403484	-	P	SGL_RS17600
TEP-764	3411930	+	P	SGL_RS17635
TEP-765	3416946	+	P	SGL_RS17655
TEP-766	3421894	+	P	SGL_RS17675
TEP-767	3431250	-	P	SGL_RS17740
TEP-768	3457620	+	I	SGL_RS17820
TEP-769	3458279	+	P	SGL_RS17825
TEP-770	3459529	+	P	SGL_RS17830
TEP-771	3460077	-	A	SGL_RS17835
TEP-772	3466257	-	A	SGL_RS17875
TEP-773	3474723	-	P	SGL_RS17915
TEP-774	3508078	+	P	SGL_RS18045
TEP-775	3514141	-	P	SGL_RS18085
TEP-776	3531811	-	P	SGL_RS18185
TEP-777	3535163	+	P	SGL_RS18195
TEP-778	3540241	-	P	SGL_RS18235
TEP-779	3540284	-	S	SGL_RS18235
TEP-780	3549883	-	P	SGL_RS18280
TEP-781	3565662	-	A	SGL_RS18350
TEP-782	3566682	+	P	SGL_RS18350
TEP-783	3567780	+	P	SGL_RS18355
TEP-784	3570396	+	P	SGL_RS18375
