# Supplementary material for: Different Regulatory Modes of Synechocystis sp. PCC 6803 in Response to Photosynthesis Inhibitory Conditions
Source: mSystems. 2021 Dec 7;6(6):e00943-21. doi: 10.1128/mSystems.00943-21 (PMC8651088; doi:10.1128/mSystems.00943-21)
Supplement: TABLE S6 [file msystems.00943-21-st006.xlsx]

## Sheet: TU
Table S6. Transcription units (TUs) assigned with previously identified transcription start sites (TSSs) (Mitschke et al., 2011; Kopf et al., 2014) and identified transcript 3'-end positions (TEPs) in this study.
TU ID	Gene	TSS position	TEP position	5'-UTR length	3'-UTR length
TU-001	SGL_RS01885	1532	2296	44	197
TU-002	SGL_RS01895	4349	2957	80	234
TU-003	SGL_RS01910	7180	8379	48	67
TU-004	SGL_RS02070	50264	49776	32	116
TU-005	SGL_RS02295	98521	96258	39	66
TU-006	SGL_RS02310	101814	100756	42	37
TU-007	SGL_RS02435	126568	127167	70	102
TU-008	SGL_RS02450	129749	130293	41	106
TU-009	SGL_RS02475	133865	134188	57	10
TU-010	SGL_RS02540	145673	146700	87	84
TU-011	SGL_RS02585	154104	154743	53	63
TU-012	SGL_RS02600	156330	156739	60	87
TU-013	SGL_RS02605	157045	156694	31	46
TU-014	SGL_RS02730	183432	183932	60	82
TU-015	SGL_RS02895	221513	219782	49	196
TU-016	SGL_RS03080	260395	261829	67	190
TU-017	SGL_RS03120	268643	266619	171	82
TU-018	SGL_RS03160	275713	274451	32	50
TU-019	SGL_RS03180	280109	279442	21	69
TU-020	SGL_RS03225	286135	287953	28	109
TU-021	SGL_RS03240	290866	291283	35	108
TU-022	SGL_RS03245	291588	292780	37	71
TU-023	SGL_RS03265	297980	297374	91	118
TU-024	SGL_RS03275	299452	300972	69	88
TU-025	SGL_RS03280	301014	302589	95	234
TU-026	SGL_RS03295	303364	303761	59	139
TU-027	SGL_RS03305	305639	306918	36	93
TU-028	SGL_RS03360	318630	318993	30	95
TU-029	SGL_RS03400	327081	327743	18	190
TU-030	SGL_RS03430	333099	334541	30	55
TU-031	SGL_RS03435	335715	334502	91	65
TU-032	SGL_RS03445	336637	336283	54	29
TU-033	SGL_RS03465	339637	339070	11	69
TU-034	SGL_RS03470	341105	339657	105	79
TU-035	SGL_RS03505	347929	345398	122	137
TU-036	SGL_RS03525	350480	350932	62	62
TU-037	SGL_RS03965	442126	444014	37	80
TU-038	SGL_RS04030	458961	458305	103	102
TU-039	SGL_RS04040	460734	460095	43	154
TU-040	SGL_RS04060	462787	463795	21	116
TU-041	SGL_RS04090	467159	467352	41	55
TU-042	SGL_RS04115	471002	473011	77	80
TU-043	SGL_RS04160	482328	477453	67	214
TU-044	SGL_RS04240	502013	502354	28	138
TU-045	SGL_RS04275	508459	512561	55	50
TU-046	SGL_RS04340	531399	533037	46	169
TU-047	SGL_RS04355	538447	539169	42	148
TU-048	SGL_RS04360	539934	539127	79	160
TU-049	SGL_RS04440	553242	552947	39	117
TU-050	SGL_RS04455	554659	555101	67	50
TU-051	SGL_RS04510	565954	566912	104	106
TU-052	SGL_RS04515	568953	566835	47	147
TU-053	SGL_RS04660	596455	597378	42	130
TU-054	SGL_RS04665	597508	598642	82	154
TU-055	SGL_RS04690	604782	603370	55	72
TU-056	SGL_RS04720	610938	612912	118	79
TU-057	SGL_RS04740	615731	615158	27	107
TU-058	SGL_RS04775	619588	620494	29	24
TU-059	SGL_RS04795	624634	624103	39	32
TU-060	SGL_RS04825	632144	631758	50	137
TU-061	SGL_RS04850	636340	637565	31	41
TU-062	SGL_RS04875	640659	642092	77	65
TU-063	SGL_RS05035	679230	679629	64	118
TU-064	SGL_RS05250	727717	726939	250	8
TU-065	SGL_RS05255	728241	728654	29	164
TU-066	SGL_RS05260	728606	729553	53	68
TU-067	SGL_RS05285	732376	733482	41	197
TU-068	SGL_RS05290	733394	734480	30	47
TU-069	SGL_RS05300	734946	736301	38	80
TU-070	SGL_RS05450	768471	769036	27	75
TU-071	SGL_RS05495	777120	776447	182	103
TU-072	SGL_RS05660	820062	817902	82	64
TU-073	SGL_RS05670	821907	821378	123	171
TU-074	SGL_RS05745	831244	830612	225	22
TU-075	SGL_RS05760	833766	832293	46	97
TU-076	SGL_RS05855	843072	843740	32	164
TU-077	SGL_RS05875	846335	845891	6	74
TU-078	SGL_RS05940	862218	861837	51	35
TU-079	SGL_RS05965	874585	873286	34	178
TU-080	SGL_RS06035	887591	888181	139	96
TU-081	SGL_RS06050	890735	891158	91	133
TU-082	SGL_RS06145	912917	913961	378	104
TU-083	SGL_RS06165	915239	915634	73	9
TU-084	SGL_RS06305	941641	944025	44	83
TU-085	SGL_RS06310	944111	946442	75	59
TU-086	SGL_RS06345	955533	954392	105	60
TU-087	SGL_RS06365	958084	960110	52	80
TU-088	SGL_RS06410	971340	970798	155	83
TU-089	SGL_RS06425	974010	975522	42	32
TU-090	SGL_RS06480	983795	984488	23	12
TU-091	SGL_RS06610	1012976	1012298	87	317
TU-092	SGL_RS06615	1014490	1013015	152	29
TU-093	SGL_RS06690	1030157	1031142	43	152
TU-094	SGL_RS06740	1042348	1042970	260	16
TU-095	SGL_RS06755	1044747	1044387	53	129
TU-096	SGL_RS06795	1050786	1051081	25	2
TU-097	SGL_RS06805	1052431	1052980	86	195
TU-098	SGL_RS06865	1065237	1061995	32	242
TU-099	SGL_RS06970	1092923	1091527	28	170
TU-100	SGL_RS06990	1095478	1095188	41	59
TU-101	SGL_RS07010	1096995	1098185	81	121
TU-102	SGL_RS07120	1124166	1123318	134	122
TU-103	SGL_RS07135	1131768	1132374	41	126
TU-104	SGL_RS07155	1135216	1135664	120	75
TU-105	SGL_RS07160	1135696	1137305	19	137
TU-106	SGL_RS07325	1167317	1166963	69	89
TU-107	SGL_RS07625	1232759	1232223	83	47
TU-108	SGL_RS07655	1239013	1237409	24	133
TU-109	SGL_RS07700	1245347	1245886	47	26
TU-110	SGL_RS07800	1268349	1268106	40	82
TU-111	SGL_RS07820	1273288	1272015	39	354
TU-112	SGL_RS07880	1284582	1286023	77	79
TU-113	SGL_RS07900	1290397	1289257	42	131
TU-114	SGL_RS07945	1297552	1296925	52	67
TU-115	SGL_RS07980	1304624	1303158	27	136
TU-116	SGL_RS08040	1319364	1318627	33	91
TU-117	SGL_RS08045	1320578	1319460	36	85
TU-118	SGL_RS08075	1325477	1324743	72	91
TU-119	SGL_RS08095	1327338	1329236	28	120
TU-120	SGL_RS08220	1352208	1353672	47	240
TU-121	SGL_RS08225	1353923	1353439	18	156
TU-122	SGL_RS08240	1357681	1356462	54	87
TU-123	SGL_RS08410	1392955	1393595	16	107
TU-124	SGL_RS08430	1397061	1396226	21	84
TU-125	SGL_RS08435	1397070	1397689	140	163
TU-126	SGL_RS08450	1400922	1400363	20	124
TU-127	SGL_RS08565	1427731	1422336	79	89
TU-128	SGL_RS08570	1428931	1428074	0	121
TU-129	SGL_RS08595	1432972	1431960	73	35
TU-130	SGL_RS08630	1440961	1439461	19	25
TU-131	SGL_RS08785	1475530	1476768	24	49
TU-132	SGL_RS08975	1521104	1519868	3	140
TU-133	SGL_RS08990	1522928	1523440	61	129
TU-134	SGL_RS09000	1524031	1523778	46	17
TU-135	SGL_RS09055	1537863	1536014	69	102
TU-136	SGL_RS09105	1548841	1550790	31	51
TU-137	SGL_RS09160	1559643	1558894	31	174
TU-138	SGL_RS09170	1560330	1561520	56	95
TU-139	SGL_RS09285	1590111	1589316	49	67
TU-140	SGL_RS09325	1597896	1599040	39	111
TU-141	SGL_RS09330	1599640	1598869	101	102
TU-142	SGL_RS09340	1601852	1602278	16	76
TU-143	SGL_RS09370	1607318	1608087	34	134
TU-144	SGL_RS09595	1643635	1643385	34	116
TU-145	SGL_RS09665	1659819	1658446	30	64
TU-146	SGL_RS09705	1666864	1669014	67	630
TU-147	SGL_RS09710	1668394	1669040	136	98
TU-148	SGL_RS09860	1696819	1695681	21	204
TU-149	SGL_RS09945	1712079	1712499	54	89
TU-150	SGL_RS09950	1713294	1712434	37	129
TU-151	SGL_RS09980	1719622	1719298	80	57
TU-152	SGL_RS10005	1723066	1722050	96	109
TU-153	SGL_RS10110	1742521	1743389	23	19
TU-154	SGL_RS10130	1746194	1747496	113	132
TU-155	SGL_RS10150	1751823	1751205	53	105
TU-156	SGL_RS10160	1754568	1752741	66	149
TU-157	SGL_RS10230	1767247	1768325	22	101
TU-158	SGL_RS10265	1776865	1775987	25	93
TU-159	SGL_RS10320	1788279	1790094	270	185
TU-160	SGL_RS10345	1795642	1795103	77	17
TU-161	SGL_RS10395	1807296	1806672	59	198
TU-162	SGL_RS10440	1820096	1818847	98	67
TU-163	SGL_RS10475	1823542	1823792	27	105
TU-164	SGL_RS10505	1827228	1827728	28	75
TU-165	SGL_RS10520	1830532	1829341	34	211
TU-166	SGL_RS10555	1834457	1835600	56	96
TU-167	SGL_RS10625	1850630	1848713	79	85
TU-168	SGL_RS10640	1854075	1856046	26	63
TU-169	SGL_RS10700	1868637	1871097	7	94
TU-170	SGL_RS10725	1875002	1875533	126	41
TU-171	SGL_RS10800	1890498	1889820	23	51
TU-172	SGL_RS10825	1896633	1895448	33	71
TU-173	SGL_RS10940	1919817	1919376	0	59
TU-174	SGL_RS10955	1922076	1923136	47	397
TU-175	SGL_RS11020	1935575	1934236	44	70
TU-176	SGL_RS11085	1949202	1947224	377	100
TU-177	SGL_RS11170	1969157	1966085	38	60
TU-178	SGL_RS11200	1974866	1973494	100	116
TU-179	SGL_RS11205	1975030	1975622	25	140
TU-180	SGL_RS11210	1975908	1975231	33	343
TU-181	SGL_RS11295	1998004	1997396	213	100
TU-182	SGL_RS11420	2021993	2023072	34	0
TU-183	SGL_RS11445	2026184	2026624	42	85
TU-184	SGL_RS11475	2032562	2033058	41	166
TU-185	SGL_RS11485	2034241	2034926	52	122
TU-186	SGL_RS11520	2041504	2040195	45	84
TU-187	SGL_RS11550	2046877	2047463	83	127
TU-188	SGL_RS11615	2062865	2065629	39	105
TU-189	SGL_RS11625	2067083	2065908	83	92
TU-190	SGL_RS11630	2067470	2068841	51	77
TU-191	SGL_RS11645	2070900	2071430	77	47
TU-192	SGL_RS11695	2080731	2082819	153	98
TU-193	SGL_RS11735	2087243	2086215	113	89
TU-194	SGL_RS11810	2098761	2100402	159	140
TU-195	SGL_RS11940	2132495	2132198	37	58
TU-196	SGL_RS11980	2139162	2140560	30	164
TU-197	SGL_RS12005	2146531	2145910	63	89
TU-198	SGL_RS12015	2147457	2148195	90	161
TU-199	SGL_RS12045	2152682	2152077	52	213
TU-200	SGL_RS12050	2152831	2154012	100	78
TU-201	SGL_RS12070	2156998	2156458	36	38
TU-202	SGL_RS12225	2205692	2206533	81	81
TU-203	SGL_RS12315	2225244	2224727	131	61
TU-204	SGL_RS12320	2225752	2225160	42	117
TU-205	SGL_RS12455	2250210	2250583	30	108
TU-206	SGL_RS12465	2253025	2251589	66	67
TU-207	SGL_RS12470	2253120	2253867	48	59
TU-208	SGL_RS12485	2257180	2258049	22	84
TU-209	SGL_RS12515	2264816	2264478	34	12
TU-210	SGL_RS12525	2266694	2265156	47	56
TU-211	SGL_RS12540	2270202	2269034	89	91
TU-212	SGL_RS12620	2287642	2287237	62	96
TU-213	SGL_RS12625	2287929	2289598	18	72
TU-214	SGL_RS12640	2290639	2290970	65	10
TU-215	SGL_RS12650	2292085	2294967	102	88
TU-216	SGL_RS12690	2302494	2303345	143	65
TU-217	SGL_RS12700	2304045	2304630	48	68
TU-218	SGL_RS12750	2314672	2312569	97	94
TU-219	SGL_RS12810	2330409	2330038	49	108
TU-220	SGL_RS12840	2336392	2337226	34	202
TU-221	SGL_RS12870	2346556	2347380	46	252
TU-222	SGL_RS12880	2350333	2350045	76	94
TU-223	SGL_RS12920	2375061	2375458	30	9
TU-224	SGL_RS12985	2388869	2387278	17	145
TU-225	SGL_RS13015	2393420	2394200	72	92
TU-226	SGL_RS13060	2403444	2404561	28	53
TU-227	SGL_RS13070	2405335	2404994	22	114
TU-228	SGL_RS13120	2414450	2412729	136	96
TU-229	SGL_RS13125	2414554	2414823	29	143
TU-230	SGL_RS13205	2428765	2429462	43	170
TU-231	SGL_RS13245	2438944	2437917	128	4
TU-232	SGL_RS13365	2464486	2465157	40	147
TU-233	SGL_RS13375	2468911	2466344	38	62
TU-234	SGL_RS13385	2471729	2470493	58	97
TU-235	SGL_RS13390	2473334	2471831	78	122
TU-236	SGL_RS13415	2478259	2479860	154	33
TU-237	SGL_RS13450	2485282	2484811	98	78
TU-238	SGL_RS13520	2504292	2506162	122	118
TU-239	SGL_RS13555	2512313	2511441	103	72
TU-240	SGL_RS13610	2526306	2525600	98	226
TU-241	SGL_RS13625	2528976	2530960	32	67
TU-242	SGL_RS13725	2549395	2547934	53	198
TU-243	SGL_RS13885	2578150	2579252	36	90
TU-244	SGL_RS13945	2589769	2588843	135	40
TU-245	SGL_RS13970	2596598	2595166	31	113
TU-246	SGL_RS13980	2599240	2597695	42	155
TU-247	SGL_RS14010	2603912	2604602	34	46
TU-248	SGL_RS14045	2612803	2613454	103	136
TU-249	SGL_RS14050	2613607	2613413	6	67
TU-250	SGL_RS14075	2617455	2617958	29	68
TU-251	SGL_RS14110	2625050	2625625	44	143
TU-252	SGL_RS14135	2630428	2629194	161	76
TU-253	SGL_RS14220	2644757	2645253	37	155
TU-254	SGL_RS14225	2646164	2645216	89	54
TU-255	SGL_RS14240	2650287	2647154	102	231
TU-256	SGL_RS14245	2651031	2650185	33	191
TU-257	SGL_RS14260	2653092	2655169	60	45
TU-258	SGL_RS14575	2724486	2725186	161	82
TU-259	SGL_RS14580	2725208	2726170	117	136
TU-260	SGL_RS14775	2769103	2770760	21	126
TU-261	SGL_RS14825	2779352	2781284	157	250
TU-262	SGL_RS14855	2791071	2791751	2	224
TU-263	SGL_RS14905	2797996	2798435	75	24
TU-264	SGL_RS14915	2799650	2801101	29	86
TU-265	SGL_RS14955	2808964	2807137	31	73
TU-266	SGL_RS15040	2823479	2822475	54	103
TU-267	SGL_RS15085	2831844	2833193	36	109
TU-268	SGL_RS15155	2849060	2850287	35	27
TU-269	SGL_RS15190	2857844	2860050	29	130
TU-270	SGL_RS15210	2862481	2861974	86	30
TU-271	SGL_RS15240	2869689	2870840	101	140
TU-272	SGL_RS15270	2878098	2876573	62	271
TU-273	SGL_RS15305	2884209	2884929	147	89
TU-274	SGL_RS15320	2887546	2889218	109	95
TU-275	SGL_RS15325	2890369	2889177	48	87
TU-276	SGL_RS15495	2924585	2925955	193	135
TU-277	SGL_RS15555	2939661	2938496	71	133
TU-278	SGL_RS15605	2949923	2950431	183	87
TU-279	SGL_RS15650	2961082	2961512	37	68
TU-280	SGL_RS15700	2972263	2971228	167	246
TU-281	SGL_RS15795	2993433	2994189	71	126
TU-282	SGL_RS15825	2999085	3000762	95	201
TU-283	SGL_RS15890	3011652	3014218	19	89
TU-284	SGL_RS16090	3060854	3060406	58	62
TU-285	SGL_RS16355	3116767	3116438	84	1
TU-286	SGL_RS16445	3139953	3138656	97	260
TU-287	SGL_RS16450	3140384	3139990	57	54
TU-288	SGL_RS16520	3159284	3157881	167	224
TU-289	SGL_RS16600	3181608	3180316	70	63
TU-290	SGL_RS16605	3182134	3181545	120	162
TU-291	SGL_RS16675	3198693	3199894	37	110
TU-292	SGL_RS16915	3248009	3246287	192	113
TU-293	SGL_RS16950	3259922	3257015	34	676
TU-294	SGL_RS16955	3261276	3259979	29	157
TU-295	SGL_RS17045	3279185	3278021	49	100
TU-296	SGL_RS17065	3282986	3282108	73	333
TU-297	SGL_RS17080	3284909	3284185	62	97
TU-298	SGL_RS17115	3293018	3294730	59	224
TU-299	SGL_RS17175	3304810	3305643	61	261
TU-300	SGL_RS17200	3313508	3315808	158	53
TU-301	SGL_RS17210	3317627	3317199	33	163
TU-302	SGL_RS17215	3318737	3317643	40	57
TU-303	SGL_RS17380	3358940	3354162	77	29
TU-304	SGL_RS17500	3383995	3383269	148	307
TU-305	SGL_RS17575	3398876	3399347	22	85
TU-306	SGL_RS17635	3410410	3411930	350	77
TU-307	SGL_RS17655	3416004	3416946	59	21
TU-308	SGL_RS17675	3420387	3421894	28	179
TU-309	SGL_RS17740	3433018	3431250	45	66
TU-310	SGL_RS17830	3458241	3459529	88	131
TU-311	SGL_RS17915	3475427	3474723	242	227
TU-312	SGL_RS18185	3532430	3531811	29	73
TU-313	SGL_RS18195	3533816	3535163	27	116
TU-314	SGL_RS18350	3564801	3566682	36	32
TU-315	SGL_RS18355	3566736	3567780	24	59
